# Supplementary material for: Identification of molecular subtypes and a six-gene risk model related to cuproptosis for triple negative breast cancer
Source: Front Genet. 2022 Oct 28;13:1022236. doi: 10.3389/fgene.2022.1022236 (PMC9649643; doi:10.3389/fgene.2022.1022236)
Supplement: Supplementary file 2 [file Table3.XLSX]

## Sheet: Table S1
Table S1. The ssGSEA score of cuproptosis metabolism in TCGA dataset
Samples	score
TCGA-E2-A14R-01	2.12738
TCGA-E2-A1LL-01	1.98524
TCGA-A7-A4SE-01	1.8956
TCGA-BH-A18V-01	1.97061
TCGA-AO-A0J6-01	1.99072
TCGA-C8-A12V-01	1.83474
TCGA-A7-A6VV-01	1.78624
TCGA-E2-A1L7-01	1.89903
TCGA-EW-A1P8-01	2.05482
TCGA-EW-A1OW-01	2.09189
TCGA-E2-A150-01	2.37082
TCGA-S3-AA10-01	1.7995
TCGA-AR-A256-01	2.18699
TCGA-C8-A27B-01	1.89371
TCGA-EW-A3U0-01	1.69148
TCGA-C8-A26X-01	1.92718
TCGA-EW-A1OV-01	1.88736
TCGA-A2-A1G6-01	2.17217
TCGA-EW-A6SB-01	2.03842
TCGA-EW-A1PH-01	2.15173
TCGA-BH-A1FC-01	1.92261
TCGA-GI-A2C9-01	2.07587
TCGA-D8-A27M-01	1.89784
TCGA-AR-A0U4-01	1.88197
TCGA-A2-A0YE-01	1.86815
TCGA-GM-A2DH-01	2.00995
TCGA-BH-A42U-01	1.79165
TCGA-D8-A1JL-01	2.20076
TCGA-BH-A1EW-01	2.01484
TCGA-E2-A1LH-01	1.72252
TCGA-AR-A1AY-01	2.02207
TCGA-AC-A2QJ-01	1.71549
TCGA-AR-A0TU-01	2.30328
TCGA-AO-A0J4-01	1.89492
TCGA-A2-A0SX-01	1.78482
TCGA-BH-A18G-01	1.94074
TCGA-AO-A124-01	2.09954
TCGA-A2-A0T0-01	2.15759
TCGA-AO-A12F-01	2.10105
TCGA-D8-A1XQ-01	2.22571
TCGA-A2-A3XY-01	2.02447
TCGA-B6-A400-01	1.67675
TCGA-BH-A0WA-01	1.9278
TCGA-BH-A0RX-01	1.94338
TCGA-BH-A0B3-01	1.98712
TCGA-A7-A0DA-01	1.96484
TCGA-D8-A1XK-01	1.90254
TCGA-BH-A0BG-01	2.00492
TCGA-E2-A14N-01	2.2713
TCGA-D8-A27F-01	1.8966
TCGA-AN-A04D-01	1.80494
TCGA-A7-A26G-01	2.26111
TCGA-A1-A0SP-01	2.04365
TCGA-AC-A2BK-01	2.1568
TCGA-AO-A128-01	1.96067
TCGA-AQ-A04J-01	1.79548
TCGA-A7-A6VY-01	1.81974
TCGA-LL-A73Y-01	1.89406
TCGA-AO-A1KR-01	1.83103
TCGA-C8-A3M7-01	2.20123
TCGA-A2-A04U-01	1.9979
TCGA-LL-A5YO-01	1.91637
TCGA-E2-A1LS-01	2.1983
TCGA-A2-A0D0-01	2.09714
TCGA-A2-A3XX-01	1.98699
TCGA-AC-A2QH-01	1.81039
TCGA-AO-A0JL-01	1.82921
TCGA-A2-A3XT-01	1.96972
TCGA-EW-A1P4-01	2.02396
TCGA-AR-A0TS-01	1.86566
TCGA-S3-AA15-01	1.75502
TCGA-A2-A0D2-01	2.10558
TCGA-D8-A13Z-01	2.09658
TCGA-EW-A1PB-01	2.13716
TCGA-HN-A2NL-01	1.97841
TCGA-A2-A0T2-01	2.03372
TCGA-AR-A2LR-01	1.90956
TCGA-BH-A1F6-01	2.19811
TCGA-E2-A158-01	1.94696
TCGA-BH-A0E0-01	2.41905
TCGA-A8-A07O-01	2.1348
TCGA-D8-A147-01	2.04239
TCGA-C8-A131-01	1.87262
TCGA-D8-A27H-01	1.74088
TCGA-B6-A402-01	2.00543
TCGA-A8-A09X-01	2.26939
TCGA-E2-A14X-01	2.12726
TCGA-B6-A3ZX-01	1.70216
TCGA-D8-A1JF-01	2.5513
TCGA-AC-A6IW-01	2.09493
TCGA-AO-A03U-01	2.14589
TCGA-AO-A129-01	1.86652
TCGA-D8-A143-01	2.0431
TCGA-A7-A6VW-01	1.99529
TCGA-GM-A2DF-01	1.76845
TCGA-LL-A441-01	1.81519
TCGA-GM-A2DB-01	2.13117
TCGA-OL-A6VO-01	1.99125
TCGA-BH-A0B9-01	2.12573
TCGA-AR-A5QQ-01	1.8558
TCGA-A8-A07C-01	2.03333
TCGA-AN-A0AL-01	2.11758
TCGA-A2-A0CM-01	2.00138
TCGA-AR-A1AR-01	2.28081
TCGA-BH-A0BL-01	1.93959
TCGA-A7-A0CE-11	2.00562
TCGA-A7-A0CH-11	2.04215
TCGA-A7-A0D9-11	2.29036
TCGA-A7-A0DB-11	2.18217
TCGA-A7-A0DC-11	2.19607
TCGA-A7-A13E-11	2.31857
TCGA-A7-A13F-11	2.16952
TCGA-A7-A13G-11	2.61202
TCGA-AC-A23H-11	2.13648
TCGA-AC-A2FB-11	1.97485
TCGA-AC-A2FF-11	2.09388
TCGA-AC-A2FM-11	1.89374
TCGA-BH-A0AU-11	2.01074
TCGA-BH-A0AY-11	2.14673
TCGA-BH-A0AZ-11	2.04722
TCGA-BH-A0B3-11	2.12156
TCGA-BH-A0B5-11	2.56619
TCGA-BH-A0B7-11	2.11798
TCGA-BH-A0B8-11	2.51039
TCGA-BH-A0BA-11	2.13515
TCGA-BH-A0BC-11	2.00335
TCGA-BH-A0BJ-11	2.03275
TCGA-BH-A0BM-11	2.03147
TCGA-BH-A0BQ-11	2.07152
TCGA-BH-A0BS-11	2.20202
TCGA-BH-A0BT-11	2.16077
TCGA-BH-A0BV-11	2.1053
TCGA-BH-A0BW-11	1.88352
TCGA-BH-A0BZ-11	2.16636
TCGA-BH-A0C0-11	2.14751
TCGA-BH-A0C3-11	2.09927
TCGA-BH-A0DD-11	2.15745
TCGA-BH-A0DG-11	2.23645
TCGA-BH-A0DH-11	2.02653
TCGA-BH-A0DK-11	2.31705
TCGA-BH-A0DL-11	2.02471
TCGA-BH-A0DO-11	2.11525
TCGA-BH-A0DP-11	2.17897
TCGA-BH-A0DQ-11	2.12638
TCGA-BH-A0DT-11	2.12685
TCGA-BH-A0DV-11	2.21093
TCGA-BH-A0DZ-11	2.09802
TCGA-BH-A0E0-11	2.17648
TCGA-BH-A0E1-11	2.18094
TCGA-BH-A0H5-11	2.11105
TCGA-BH-A0H7-11	2.15097
TCGA-BH-A0H9-11	2.24123
TCGA-BH-A0HA-11	2.12634
TCGA-BH-A0HK-11	1.98683
TCGA-BH-A18J-11	2.02462
TCGA-BH-A18K-11	2.28893
TCGA-BH-A18L-11	2.11584
TCGA-BH-A18M-11	2.12113
TCGA-BH-A18N-11	2.02059
TCGA-BH-A18P-11	2.49356
TCGA-BH-A18Q-11	2.15858
TCGA-BH-A18R-11	2.20848
TCGA-BH-A18S-11	2.16839
TCGA-BH-A18U-11	1.97063
TCGA-BH-A18V-11	1.97508
TCGA-BH-A1EN-11	2.15845
TCGA-BH-A1EO-11	2.18037
TCGA-BH-A1ET-11	2.1035
TCGA-BH-A1EU-11	2.1866
TCGA-BH-A1EV-11	2.22855
TCGA-BH-A1EW-11	2.20122
TCGA-BH-A1F0-11	2.19124
TCGA-BH-A1F2-11	2.36459
TCGA-BH-A1F6-11	2.29351
TCGA-BH-A1F8-11	2.11485
TCGA-BH-A1FB-11	2.13887
TCGA-BH-A1FC-11	2.19932
TCGA-BH-A1FD-11	2.27937
TCGA-BH-A1FE-11	2.30033
TCGA-BH-A1FG-11	2.31965
TCGA-BH-A1FH-11	2.04295
TCGA-BH-A1FJ-11	2.23263
TCGA-BH-A1FM-11	2.11542
TCGA-BH-A1FN-11	2.06007
TCGA-BH-A1FR-11	2.20466
TCGA-BH-A1FU-11	2.10965
TCGA-BH-A203-11	2.27035
TCGA-BH-A204-11	2.24699
TCGA-BH-A208-11	2.15576
TCGA-BH-A209-11	2.15156
TCGA-E2-A153-11	2.13671
TCGA-E2-A158-11	2.20932
TCGA-E2-A15I-11	2.5468
TCGA-E2-A15K-11	1.73363
TCGA-E2-A15M-11	2.053
TCGA-E2-A1BC-11	2.53689
TCGA-E2-A1IG-11	2.23066
TCGA-E2-A1L7-11	1.95496
TCGA-E2-A1LB-11	2.12395
TCGA-E2-A1LH-11	2.12374
TCGA-E2-A1LS-11	2.60027
TCGA-E9-A1N4-11	2.18816
TCGA-E9-A1N5-11	2.12442
TCGA-E9-A1N6-11	1.94388
TCGA-E9-A1N9-11	2.21807
TCGA-E9-A1NA-11	1.98493
TCGA-E9-A1ND-11	1.99434
TCGA-E9-A1NF-11	2.09627
TCGA-E9-A1NG-11	2.0947
TCGA-E9-A1R7-11	2.20017
TCGA-E9-A1RB-11	2.21243
TCGA-E9-A1RC-11	2.3932
TCGA-E9-A1RD-11	2.26163
TCGA-E9-A1RF-11	2.40763
TCGA-E9-A1RH-11	2.46608
TCGA-E9-A1RI-11	2.49956
TCGA-GI-A2C8-11	2.67675
TCGA-GI-A2C9-11	1.94806
